# Supplementary material for: Personalized and Tumor Informed Circulating Tumor DNA Assay for Molecular Residual Disease Monitoring of Solid Malignancies
Source: MedComm (2020). 2025 Dec 3;6(12):e70483. doi: 10.1002/mco2.70483 (PMC12674089; doi:10.1002/mco2.70483)
Supplement: Supplementary file 2 — Supporting File 2: mco270483‐sup‐0002‐TableS5.xlsx [file MCO2-6-e70483-s002.xlsx]

## Sheet: Per-patient purity estimates
PatientID

## Sheet: Tumour cellularity
PatientID
